# Supplementary material for: Ultrafast Rechargeable Aluminum-Chlorine Batteries Enabled by a Confined Chlorine Conversion Chemistry in Molten Salts
Source: Materials (Basel). 2025 Apr 18;18(8):1868. doi: 10.3390/ma18081868 (PMC12028977; doi:10.3390/ma18081868)
Supplement: Supplementary file 1 [file materials-18-01868-s001.zip]

Archive with 1 entries (1 files):
- materials-3566791-supplementary.pdf
